# Supplementary material for: Rational therapeutic targets with biomolecular liquid-liquid phase separation regulating synergy: A pan-cancer analysis
Source: PLoS One. 2023 Nov 2;18(11):e0287574. doi: 10.1371/journal.pone.0287574 (PMC10621828; doi:10.1371/journal.pone.0287574)
Supplement: S1 Table — (XLSX) [file pone.0287574.s013.xlsx]

## Sheet: SheetName
Table S1. Summary of individual CAL protein coding genes in pan-cancer.
cancertype	symbol	EffectiveMut	NonEffectiveMut	sample_size	percentage	entrez
ACC	CBX5	1	0	92	1.08696	23468
ACC	CDCA8	0	1	92	0	55143
ACC	CDT1	2	0	92	2.17391	81620
ACC	DACT1	3	0	92	3.26087	51339
ACC	GATA3	1	0	92	1.08696	2625
ACC	STIL	1	0	92	1.08696	6491
ACC	TJP1	1	0	92	1.08696	7082
ACC	TJP3	1	0	92	1.08696	27134
ACC	UBQLN2	1	1	92	1.08696	29978
ACC	USH1C	1	0	92	1.08696	10083
ACC	USP42	1	1	92	1.08696	84132
BLCA	BIRC5	2	0	411	0.486618	332
BLCA	BLNK	9	6	411	2.18978	29760
BLCA	CAV1	0	3	411	0	857
BLCA	CBX2	1	6	411	0.243309	84733
BLCA	CBX5	1	3	411	0.243309	23468
BLCA	CDCA8	1	4	411	0.243309	55143
BLCA	CDT1	3	3	411	0.729927	81620
BLCA	DACT1	7	3	411	1.70316	51339
BLCA	G3BP1	2	1	411	0.486618	10146
BLCA	GATA3	9	9	411	2.18978	2625
BLCA	MED1	19	8	411	4.62287	5469
BLCA	PLK4	11	1	411	2.6764	10733
BLCA	POU5F1	1	1	411	0.243309	5460
BLCA	RUNX2	3	3	411	0.729927	860
BLCA	STIL	17	2	411	4.13625	6491
BLCA	TJP1	8	4	411	1.94647	7082
BLCA	TJP3	4	6	411	0.973236	27134
BLCA	TOPBP1	13	1	411	3.16302	11073
BLCA	UBQLN2	8	0	411	1.94647	29978
BLCA	USH1C	9	5	411	2.18978	10083
BLCA	USP42	5	2	411	1.21655	84132
BLCA	YAP1	5	2	411	1.21655	10413
BRCA	BIRC5	1	2	1026	0.0974659	332
BRCA	BLNK	2	3	1026	0.194932	29760
BRCA	CAV1	5	5	1026	0.487329	857
BRCA	CBX2	0	8	1026	0	84733
BRCA	CBX5	2	0	1026	0.194932	23468
BRCA	CDCA8	2	0	1026	0.194932	55143
BRCA	CDT1	3	0	1026	0.292398	81620
BRCA	DACT1	4	3	1026	0.389864	51339
BRCA	G3BP1	7	0	1026	0.682261	10146
BRCA	GATA3	128	4	1026	12.4756	2625
BRCA	MED1	14	2	1026	1.36452	5469
BRCA	PLK4	7	3	1026	0.682261	10733
BRCA	POU5F1	3	0	1026	0.292398	5460
BRCA	RUNX2	6	3	1026	0.584795	860
BRCA	STIL	5	2	1026	0.487329	6491
BRCA	TJP1	15	6	1026	1.46199	7082
BRCA	TJP3	5	2	1026	0.487329	27134
BRCA	TOPBP1	13	2	1026	1.26706	11073
BRCA	UBQLN2	1	1	1026	0.0974659	29978
BRCA	USH1C	10	3	1026	0.974659	10083
BRCA	USP42	7	0	1026	0.682261	84132
BRCA	YAP1	1	4	1026	0.0974659	10413
CESC	BIRC5	4	0	291	1.37457	332
CESC	BLNK	4	4	291	1.37457	29760
CESC	CAV1	1	6	291	0.343643	857
CESC	CBX2	0	5	291	0	84733
CESC	CBX5	0	3	291	0	23468
CESC	CDCA8	0	2	291	0	55143
CESC	CDT1	7	1	291	2.4055	81620
CESC	DACT1	6	5	291	2.06186	51339
CESC	G3BP1	3	1	291	1.03093	10146
CESC	GATA3	1	6	291	0.343643	2625
CESC	MED1	13	2	291	4.46735	5469
CESC	PLK4	5	2	291	1.71821	10733
CESC	POU5F1	3	1	291	1.03093	5460
CESC	RUNX2	4	5	291	1.37457	860
CESC	STIL	5	0	291	1.71821	6491
CESC	TJP1	5	6	291	1.71821	7082
CESC	TJP3	7	2	291	2.4055	27134
CESC	TOPBP1	8	4	291	2.74914	11073
CESC	UBQLN2	1	2	291	0.343643	29978
CESC	USH1C	4	2	291	1.37457	10083
CESC	USP42	4	6	291	1.37457	84132
CESC	YAP1	3	1	291	1.03093	10413
CHOL	CAV1	0	1	36	0	857
CHOL	YAP1	0	1	36	0	10413
COAD	BIRC5	3	2	407	0.737101	332
COAD	BLNK	2	3	407	0.4914	29760
COAD	CAV1	1	9	407	0.2457	857
COAD	CBX2	3	5	407	0.737101	84733
COAD	CBX5	0	4	407	0	23468
COAD	CDCA8	3	2	407	0.737101	55143
COAD	CDT1	4	9	407	0.982801	81620
COAD	DACT1	12	14	407	2.9484	51339
COAD	G3BP1	15	4	407	3.6855	10146
COAD	GATA3	15	9	407	3.6855	2625
COAD	MED1	16	2	407	3.9312	5469
COAD	PLK4	9	6	407	2.2113	10733
COAD	POU5F1	5	2	407	1.2285	5460
COAD	RUNX2	9	8	407	2.2113	860
COAD	STIL	9	5	407	2.2113	6491
COAD	TJP1	14	17	407	3.4398	7082
COAD	TJP3	13	6	407	3.1941	27134
COAD	TOPBP1	14	3	407	3.4398	11073
COAD	UBQLN2	14	6	407	3.4398	29978
COAD	USH1C	12	6	407	2.9484	10083
COAD	USP42	14	7	407	3.4398	84132
COAD	YAP1	4	2	407	0.982801	10413
DLBC	DACT1	1	0	37	2.7027	51339
DLBC	GATA3	1	0	37	2.7027	2625
DLBC	TJP1	1	1	37	2.7027	7082
DLBC	UBQLN2	2	0	37	5.40541	29978
ESCA	BIRC5	0	1	185	0	332
ESCA	BLNK	2	2	185	1.08108	29760
ESCA	CAV1	1	4	185	0.540541	857
ESCA	CBX5	0	1	185	0	23468
ESCA	CDCA8	1	1	185	0.540541	55143
ESCA	CDT1	1	0	185	0.540541	81620
ESCA	DACT1	2	0	185	1.08108	51339
ESCA	G3BP1	1	0	185	0.540541	10146
ESCA	GATA3	3	3	185	1.62162	2625
ESCA	MED1	6	1	185	3.24324	5469
ESCA	PLK4	1	0	185	0.540541	10733
ESCA	POU5F1	1	1	185	0.540541	5460
ESCA	RUNX2	1	9	185	0.540541	860
ESCA	STIL	2	0	185	1.08108	6491
ESCA	TJP1	4	1	185	2.16216	7082
ESCA	TJP3	0	1	185	0	27134
ESCA	TOPBP1	4	1	185	2.16216	11073
ESCA	UBQLN2	4	3	185	2.16216	29978
ESCA	USH1C	0	2	185	0	10083
ESCA	USP42	1	2	185	0.540541	84132
ESCA	YAP1	3	2	185	1.62162	10413
GBM	BLNK	3	2	403	0.744417	29760
GBM	CAV1	0	3	403	0	857
GBM	CBX2	1	2	403	0.248139	84733
GBM	CBX5	2	0	403	0.496278	23468
GBM	CDCA8	1	2	403	0.248139	55143
GBM	CDT1	1	0	403	0.248139	81620
GBM	DACT1	5	2	403	1.24069	51339
GBM	G3BP1	4	0	403	0.992556	10146
GBM	GATA3	2	3	403	0.496278	2625
GBM	MED1	2	2	403	0.496278	5469
GBM	PLK4	3	1	403	0.744417	10733
GBM	POU5F1	2	2	403	0.496278	5460
GBM	RUNX2	3	6	403	0.744417	860
GBM	STIL	2	0	403	0.496278	6491
GBM	TJP1	5	2	403	1.24069	7082
GBM	TJP3	7	4	403	1.73697	27134
GBM	TOPBP1	4	1	403	0.992556	11073
GBM	UBQLN2	2	1	403	0.496278	29978
GBM	USH1C	1	2	403	0.248139	10083
GBM	USP42	4	0	403	0.992556	84132
GBM	YAP1	1	0	403	0.248139	10413
HNSC	BIRC5	1	2	509	0.196464	332
HNSC	BLNK	3	2	509	0.589391	29760
HNSC	CAV1	0	5	509	0	857
HNSC	CBX2	5	4	509	0.982318	84733
HNSC	CBX5	1	2	509	0.196464	23468
HNSC	CDCA8	1	2	509	0.196464	55143
HNSC	CDT1	1	4	509	0.196464	81620
HNSC	DACT1	6	9	509	1.17878	51339
HNSC	G3BP1	4	1	509	0.785855	10146
HNSC	GATA3	7	6	509	1.37525	2625
HNSC	MED1	11	5	509	2.1611	5469
HNSC	PLK4	4	1	509	0.785855	10733
HNSC	POU5F1	1	1	509	0.196464	5460
HNSC	RUNX2	5	2	509	0.982318	860
HNSC	STIL	3	1	509	0.589391	6491
HNSC	TJP1	10	3	509	1.96464	7082
HNSC	TJP3	4	3	509	0.785855	27134
HNSC	TOPBP1	8	3	509	1.57171	11073
HNSC	UBQLN2	5	1	509	0.982318	29978
HNSC	USH1C	8	5	509	1.57171	10083
HNSC	USP42	4	2	509	0.785855	84132
HNSC	YAP1	2	0	509	0.392927	10413
KICH	PLK4	1	0	66	1.51515	10733
KICH	RUNX2	1	0	66	1.51515	860
KICH	STIL	1	0	66	1.51515	6491
KICH	TJP1	1	0	66	1.51515	7082
KICH	YAP1	1	0	66	1.51515	10413
KIRC	CAV1	0	1	370	0	857
KIRC	CBX2	1	0	370	0.27027	84733
KIRC	CDT1	1	0	370	0.27027	81620
KIRC	DACT1	2	2	370	0.540541	51339
KIRC	G3BP1	4	2	370	1.08108	10146
KIRC	GATA3	1	0	370	0.27027	2625
KIRC	MED1	3	1	370	0.810811	5469
KIRC	POU5F1	1	0	370	0.27027	5460
KIRC	RUNX2	1	0	370	0.27027	860
KIRC	STIL	4	1	370	1.08108	6491
KIRC	TJP1	2	1	370	0.540541	7082
KIRC	TJP3	1	0	370	0.27027	27134
KIRC	TOPBP1	3	2	370	0.810811	11073
KIRC	USH1C	2	1	370	0.540541	10083
KIRC	USP42	2	1	370	0.540541	84132
KIRC	YAP1	1	2	370	0.27027	10413
KIRP	BIRC5	1	1	282	0.35461	332
KIRP	CAV1	0	1	282	0	857
KIRP	CBX2	1	0	282	0.35461	84733
KIRP	CBX5	1	0	282	0.35461	23468
KIRP	CDCA8	2	0	282	0.70922	55143
KIRP	CDT1	2	1	282	0.70922	81620
KIRP	GATA3	1	2	282	0.35461	2625
KIRP	MED1	3	3	282	1.06383	5469
KIRP	PLK4	3	1	282	1.06383	10733
KIRP	POU5F1	1	0	282	0.35461	5460
KIRP	RUNX2	0	1	282	0	860
KIRP	STIL	1	1	282	0.35461	6491
KIRP	TJP1	3	2	282	1.06383	7082
KIRP	TJP3	1	0	282	0.35461	27134
KIRP	TOPBP1	2	1	282	0.70922	11073
KIRP	UBQLN2	2	1	282	0.70922	29978
KIRP	USH1C	1	1	282	0.35461	10083
KIRP	USP42	3	2	282	1.06383	84132
KIRP	YAP1	3	0	282	1.06383	10413
LAML	DACT1	0	1	85	0	51339
LAML	TJP3	1	0	85	1.17647	27134
LAML	USP42	0	1	85	0	84132
LGG	BLNK	1	0	526	0.190114	29760
LGG	CAV1	0	1	526	0	857
LGG	CBX2	0	2	526	0	84733
LGG	CBX5	2	0	526	0.380228	23468
LGG	CDT1	1	0	526	0.190114	81620
LGG	DACT1	2	1	526	0.380228	51339
LGG	G3BP1	0	1	526	0	10146
LGG	GATA3	3	3	526	0.570342	2625
LGG	MED1	3	1	526	0.570342	5469
LGG	PLK4	0	1	526	0	10733
LGG	RUNX2	1	1	526	0.190114	860
LGG	STIL	2	0	526	0.380228	6491
LGG	TJP1	5	2	526	0.95057	7082
LGG	TJP3	3	0	526	0.570342	27134
LGG	TOPBP1	3	0	526	0.570342	11073
LGG	UBQLN2	1	1	526	0.190114	29978
LGG	USH1C	2	3	526	0.380228	10083
LGG	YAP1	0	1	526	0	10413
LIHC	BIRC5	0	2	365	0	332
LIHC	BLNK	2	0	365	0.547945	29760
LIHC	CAV1	1	0	365	0.273973	857
LIHC	CBX2	0	1	365	0	84733
LIHC	CDCA8	0	1	365	0	55143
LIHC	CDT1	1	0	365	0.273973	81620
LIHC	DACT1	4	2	365	1.09589	51339
LIHC	GATA3	1	3	365	0.273973	2625
LIHC	MED1	1	1	365	0.273973	5469
LIHC	PLK4	2	1	365	0.547945	10733
LIHC	RUNX2	2	2	365	0.547945	860
LIHC	STIL	5	2	365	1.36986	6491
LIHC	TJP1	7	1	365	1.91781	7082
LIHC	TJP3	1	0	365	0.273973	27134
LIHC	TOPBP1	2	0	365	0.547945	11073
LIHC	UBQLN2	1	2	365	0.273973	29978
LIHC	USH1C	4	2	365	1.09589	10083
LIHC	USP42	2	7	365	0.547945	84132
LUAD	BIRC5	2	0	567	0.352734	332
LUAD	BLNK	4	2	567	0.705467	29760
LUAD	CAV1	1	5	567	0.176367	857
LUAD	CBX2	8	9	567	1.41093	84733
LUAD	CBX5	4	2	567	0.705467	23468
LUAD	CDCA8	1	2	567	0.176367	55143
LUAD	CDT1	4	3	567	0.705467	81620
LUAD	DACT1	24	9	567	4.2328	51339
LUAD	G3BP1	9	1	567	1.5873	10146
LUAD	GATA3	15	9	567	2.6455	2625
LUAD	MED1	14	7	567	2.46914	5469
LUAD	PLK4	10	5	567	1.76367	10733
LUAD	POU5F1	2	1	567	0.352734	5460
LUAD	RUNX2	6	5	567	1.0582	860
LUAD	STIL	10	6	567	1.76367	6491
LUAD	TJP1	12	5	567	2.1164	7082
LUAD	TJP3	6	2	567	1.0582	27134
LUAD	TOPBP1	11	7	567	1.94004	11073
LUAD	UBQLN2	13	4	567	2.29277	29978
LUAD	USH1C	20	15	567	3.52734	10083
LUAD	USP42	7	1	567	1.23457	84132
LUAD	YAP1	0	3	567	0	10413
LUSC	BIRC5	1	4	485	0.206186	332
LUSC	BLNK	4	3	485	0.824742	29760
LUSC	CAV1	2	4	485	0.412371	857
LUSC	CBX2	7	4	485	1.4433	84733
LUSC	CBX5	1	1	485	0.206186	23468
LUSC	CDCA8	2	2	485	0.412371	55143
LUSC	CDT1	3	2	485	0.618557	81620
LUSC	DACT1	15	6	485	3.09278	51339
LUSC	G3BP1	4	0	485	0.824742	10146
LUSC	GATA3	12	6	485	2.47423	2625
LUSC	MED1	9	6	485	1.85567	5469
LUSC	PLK4	6	1	485	1.23711	10733
LUSC	POU5F1	2	0	485	0.412371	5460
LUSC	RUNX2	6	7	485	1.23711	860
LUSC	STIL	13	3	485	2.68041	6491
LUSC	TJP1	23	3	485	4.74227	7082
LUSC	TJP3	10	4	485	2.06186	27134
LUSC	TOPBP1	14	4	485	2.8866	11073
LUSC	UBQLN2	6	1	485	1.23711	29978
LUSC	USH1C	21	6	485	4.3299	10083
LUSC	USP42	13	3	485	2.68041	84132
LUSC	YAP1	5	0	485	1.03093	10413
MESO	BLNK	1	1	82	1.21951	29760
MESO	G3BP1	0	1	82	0	10146
MESO	STIL	1	0	82	1.21951	6491
MESO	TJP1	1	0	82	1.21951	7082
OV	BLNK	0	1	412	0	29760
OV	CAV1	0	1	412	0	857
OV	CBX2	0	3	412	0	84733
OV	CBX5	0	2	412	0	23468
OV	CDCA8	1	1	412	0.242718	55143
OV	DACT1	1	0	412	0.242718	51339
OV	G3BP1	1	0	412	0.242718	10146
OV	GATA3	4	2	412	0.970874	2625
OV	MED1	4	2	412	0.970874	5469
OV	PLK4	2	0	412	0.485437	10733
OV	POU5F1	1	0	412	0.242718	5460
OV	RUNX2	1	4	412	0.242718	860
OV	STIL	5	0	412	1.21359	6491
OV	TJP1	4	1	412	0.970874	7082
OV	TJP3	3	0	412	0.728155	27134
OV	TOPBP1	3	0	412	0.728155	11073
OV	UBQLN2	2	0	412	0.485437	29978
OV	USH1C	1	1	412	0.242718	10083
OV	USP42	1	4	412	0.242718	84132
OV	YAP1	2	0	412	0.485437	10413
PAAD	BLNK	1	1	178	0.561798	29760
PAAD	CBX2	1	0	178	0.561798	84733
PAAD	CDCA8	1	1	178	0.561798	55143
PAAD	CDT1	1	0	178	0.561798	81620
PAAD	DACT1	2	0	178	1.1236	51339
PAAD	G3BP1	1	1	178	0.561798	10146
PAAD	GATA3	2	0	178	1.1236	2625
PAAD	MED1	3	2	178	1.68539	5469
PAAD	PLK4	1	2	178	0.561798	10733
PAAD	RUNX2	1	1	178	0.561798	860
PAAD	STIL	2	1	178	1.1236	6491
PAAD	TJP1	2	1	178	1.1236	7082
PAAD	TJP3	1	2	178	0.561798	27134
PAAD	TOPBP1	2	1	178	1.1236	11073
PAAD	UBQLN2	1	0	178	0.561798	29978
PAAD	USH1C	2	1	178	1.1236	10083
PAAD	USP42	1	1	178	0.561798	84132
PAAD	YAP1	1	1	178	0.561798	10413
PCPG	BIRC5	0	1	184	0	332
PCPG	CDT1	1	0	184	0.543478	81620
PRAD	BIRC5	2	0	498	0.401606	332
PRAD	BLNK	0	1	498	0	29760
PRAD	CAV1	1	0	498	0.200803	857
PRAD	CBX2	1	1	498	0.200803	84733
PRAD	CDT1	1	0	498	0.200803	81620
PRAD	DACT1	4	0	498	0.803213	51339
PRAD	MED1	2	1	498	0.401606	5469
PRAD	PLK4	2	0	498	0.401606	10733
PRAD	RUNX2	1	0	498	0.200803	860
PRAD	STIL	2	2	498	0.401606	6491
PRAD	TJP1	1	1	498	0.200803	7082
PRAD	TJP3	2	1	498	0.401606	27134
PRAD	TOPBP1	2	1	498	0.401606	11073
PRAD	UBQLN2	1	0	498	0.200803	29978
PRAD	USH1C	1	0	498	0.200803	10083
PRAD	USP42	1	2	498	0.200803	84132
READ	BLNK	1	1	149	0.671141	29760
READ	CAV1	0	2	149	0	857
READ	CBX2	2	0	149	1.34228	84733
READ	CBX5	2	0	149	1.34228	23468
READ	DACT1	3	3	149	2.01342	51339
READ	G3BP1	2	0	149	1.34228	10146
READ	GATA3	2	5	149	1.34228	2625
READ	MED1	5	2	149	3.3557	5469
READ	PLK4	2	1	149	1.34228	10733
READ	POU5F1	1	0	149	0.671141	5460
READ	RUNX2	1	2	149	0.671141	860
READ	STIL	3	1	149	2.01342	6491
READ	TJP1	5	1	149	3.3557	7082
READ	TJP3	4	0	149	2.68456	27134
READ	TOPBP1	5	1	149	3.3557	11073
READ	UBQLN2	3	1	149	2.01342	29978
READ	USH1C	3	1	149	2.01342	10083
READ	USP42	2	1	149	1.34228	84132
READ	YAP1	1	1	149	0.671141	10413
SARC	BLNK	1	3	239	0.41841	29760
SARC	CAV1	0	1	239	0	857
SARC	CBX2	0	1	239	0	84733
SARC	CDCA8	0	1	239	0	55143
SARC	CDT1	2	0	239	0.83682	81620
SARC	DACT1	1	4	239	0.41841	51339
SARC	G3BP1	2	1	239	0.83682	10146
SARC	GATA3	1	1	239	0.41841	2625
SARC	MED1	1	0	239	0.41841	5469
SARC	PLK4	0	1	239	0	10733
SARC	RUNX2	1	4	239	0.41841	860
SARC	STIL	1	1	239	0.41841	6491
SARC	TJP1	2	3	239	0.83682	7082
SARC	TJP3	2	0	239	0.83682	27134
SARC	TOPBP1	4	0	239	1.67364	11073
SARC	UBQLN2	1	1	239	0.41841	29978
SARC	USH1C	4	2	239	1.67364	10083
SARC	USP42	2	0	239	0.83682	84132
SARC	YAP1	0	1	239	0	10413
SKCM	BIRC5	3	2	468	0.641026	332
SKCM	BLNK	22	13	468	4.70085	29760
SKCM	CAV1	8	5	468	1.7094	857
SKCM	CBX2	14	9	468	2.99145	84733
SKCM	CBX5	2	2	468	0.42735	23468
SKCM	CDCA8	8	6	468	1.7094	55143
SKCM	CDT1	7	10	468	1.49573	81620
SKCM	DACT1	29	11	468	6.19658	51339
SKCM	G3BP1	12	2	468	2.5641	10146
SKCM	GATA3	11	10	468	2.35043	2625
SKCM	MED1	18	8	468	3.84615	5469
SKCM	PLK4	16	5	468	3.4188	10733
SKCM	POU5F1	13	4	468	2.77778	5460
SKCM	RUNX2	9	8	468	1.92308	860
SKCM	STIL	22	10	468	4.70085	6491
SKCM	TJP1	26	11	468	5.55556	7082
SKCM	TJP3	27	27	468	5.76923	27134
SKCM	TOPBP1	16	8	468	3.4188	11073
SKCM	UBQLN2	5	1	468	1.06838	29978
SKCM	USH1C	50	26	468	10.6838	10083
SKCM	USP42	23	8	468	4.91453	84132
SKCM	YAP1	10	3	468	2.13675	10413
STAD	BIRC5	2	2	439	0.455581	332
STAD	BLNK	6	12	439	1.36674	29760
STAD	CAV1	4	8	439	0.911162	857
STAD	CBX2	5	5	439	1.13895	84733
STAD	CBX5	5	3	439	1.13895	23468
STAD	CDCA8	2	0	439	0.455581	55143
STAD	CDT1	9	3	439	2.05011	81620
STAD	DACT1	13	8	439	2.96128	51339
STAD	G3BP1	9	2	439	2.05011	10146
STAD	GATA3	16	7	439	3.64465	2625
STAD	MED1	10	9	439	2.2779	5469
STAD	PLK4	10	5	439	2.2779	10733
STAD	POU5F1	0	2	439	0	5460
STAD	RUNX2	10	9	439	2.2779	860
STAD	STIL	7	6	439	1.59453	6491
STAD	TJP1	26	7	439	5.92255	7082
STAD	TJP3	13	8	439	2.96128	27134
STAD	TOPBP1	16	5	439	3.64465	11073
STAD	UBQLN2	4	2	439	0.911162	29978
STAD	USH1C	12	6	439	2.73349	10083
STAD	USP42	13	5	439	2.96128	84132
STAD	YAP1	3	2	439	0.683371	10413
TGCT	GATA3	1	0	151	0.662252	2625
TGCT	MED1	1	1	151	0.662252	5469
TGCT	PLK4	0	1	151	0	10733
THCA	CBX2	0	2	500	0	84733
THCA	CBX5	1	0	500	0.2	23468
THCA	CDT1	1	0	500	0.2	81620
THCA	GATA3	0	1	500	0	2625
THCA	MED1	1	0	500	0.2	5469
THCA	POU5F1	0	1	500	0	5460
THCA	TJP1	1	0	500	0.2	7082
THCA	TJP3	1	0	500	0.2	27134
THCA	TOPBP1	1	0	500	0.2	11073
THCA	UBQLN2	4	0	500	0.8	29978
THCA	USH1C	2	1	500	0.4	10083
THCA	USP42	2	0	500	0.4	84132
THYM	G3BP1	1	0	123	0.813008	10146
THYM	PLK4	1	0	123	0.813008	10733
THYM	RUNX2	1	0	123	0.813008	860
THYM	STIL	1	0	123	0.813008	6491
THYM	TJP1	0	1	123	0	7082
THYM	UBQLN2	2	0	123	1.62602	29978
THYM	USH1C	1	0	123	0.813008	10083
THYM	USP42	0	1	123	0	84132
UCEC	BIRC5	5	8	531	0.94162	332
UCEC	BLNK	20	15	531	3.76648	29760
UCEC	CAV1	6	38	531	1.12994	857
UCEC	CBX2	10	28	531	1.88324	84733
UCEC	CBX5	11	10	531	2.07156	23468
UCEC	CDCA8	8	10	531	1.50659	55143
UCEC	CDT1	18	12	531	3.38983	81620
UCEC	DACT1	35	43	531	6.59134	51339
UCEC	G3BP1	27	36	531	5.08475	10146
UCEC	GATA3	23	27	531	4.33145	2625
UCEC	MED1	30	19	531	5.64972	5469
UCEC	PLK4	31	17	531	5.83804	10733
UCEC	POU5F1	11	13	531	2.07156	5460
UCEC	RUNX2	21	31	531	3.9548	860
UCEC	STIL	47	16	531	8.85122	6491
UCEC	TJP1	50	31	531	9.4162	7082
UCEC	TJP3	35	18	531	6.59134	27134
UCEC	TOPBP1	37	22	531	6.96798	11073
UCEC	UBQLN2	35	39	531	6.59134	29978
UCEC	USH1C	34	27	531	6.40301	10083
UCEC	USP42	34	18	531	6.40301	84132
UCEC	YAP1	17	30	531	3.20151	10413
UCS	BLNK	0	1	57	0	29760
UCS	CBX2	0	1	57	0	84733
UCS	CBX5	2	0	57	3.50877	23468
UCS	GATA3	1	0	57	1.75439	2625
UCS	MED1	1	0	57	1.75439	5469
UCS	PLK4	1	0	57	1.75439	10733
UCS	RUNX2	0	2	57	0	860
UCS	STIL	0	1	57	0	6491
UCS	TJP1	1	0	57	1.75439	7082
UCS	USP42	1	0	57	1.75439	84132
