# Supplementary material for: Rational therapeutic targets with biomolecular liquid-liquid phase separation regulating synergy: A pan-cancer analysis
Source: PLoS One. 2023 Nov 2;18(11):e0287574. doi: 10.1371/journal.pone.0287574 (PMC10621828; doi:10.1371/journal.pone.0287574)
Supplement: S2 Table — (XLSX) [file pone.0287574.s014.xlsx]

## Sheet: Sheet1
Table. S2 Cell cycle statistics
Cell type	Cell phase	Comparison	Student P
T24	G0/G1	control vs cDDP	0.2612
T24	G0/G1	control vs paclitaxel	0.0016
T24	G0/G1	control vs hexanediol	0.0006
T24	G0/G1	cDDP vs cDDP+hexanediol	0.5575
T24	G0/G1	paclitaxel vs paclitaxel + hexanediol	0.001
T24	S	control vs cDDP	0.3591
T24	S	control vs paclitaxel	0.6514
T24	S	control vs hexanediol	0.0043
T24	S	cDDP vs cDDP+hexanediol	0.0761
T24	S	paclitaxel vs paclitaxel + hexanediol	<0.0001
T24	G2/M	control vs cDDP	0.5556
T24	G2/M	control vs paclitaxel	0.003
T24	G2/M	control vs hexanediol	0.0146
T24	G2/M	cDDP vs cDDP+hexanediol	0.0027
T24	G2/M	paclitaxel vs paclitaxel + hexanediol	0.317
C33A	G0/G1	control vs cDDP	0.677
C33A	G0/G1	control vs paclitaxel	0.0052
C33A	G0/G1	control vs hexanediol	0.4612
C33A	G0/G1	cDDP vs cDDP+hexanediol	0.8624
C33A	G0/G1	paclitaxel vs paclitaxel + hexanediol	0.0481
C33A	S	control vs cDDP	0.1317
C33A	S	control vs paclitaxel	0.0081
C33A	S	control vs hexanediol	0.088
C33A	S	cDDP vs cDDP+hexanediol	0.0066
C33A	S	paclitaxel vs paclitaxel + hexanediol	0.0065
C33A	G2/M	control vs cDDP	0.5603
C33A	G2/M	control vs paclitaxel	0.9614
C33A	G2/M	control vs hexanediol	0.0109
C33A	G2/M	cDDP vs cDDP+hexanediol	0.1901
C33A	G2/M	paclitaxel vs paclitaxel + hexanediol	<0.0001
Caski	G0/G1	control vs cDDP	0.0129
Caski	G0/G1	control vs paclitaxel	0.3727
Caski	G0/G1	control vs hexanediol	0.0043
Caski	G0/G1	cDDP vs cDDP+hexanediol	0.0004
Caski	G0/G1	paclitaxel vs paclitaxel + hexanediol	0.9946
Caski	S	control vs cDDP	0.2639
Caski	S	control vs paclitaxel	0.4908
Caski	S	control vs hexanediol	0.0074
Caski	S	cDDP vs cDDP+hexanediol	0.0175
Caski	S	paclitaxel vs paclitaxel + hexanediol	0.046
Caski	G2/M	control vs cDDP	0.0023
Caski	G2/M	control vs paclitaxel	0.257
Caski	G2/M	control vs hexanediol	0.003
Caski	G2/M	cDDP vs cDDP+hexanediol	0.0005
Caski	G2/M	paclitaxel vs paclitaxel + hexanediol	0.0006
